# Supplementary material for: Mitochondrial Dysfunction and Protein Homeostasis in Aging: Insights from a Premature-Aging Mouse Model
Source: Biomolecules. 2024 Jan 30;14(2):162. doi: 10.3390/biom14020162 (PMC10886786; doi:10.3390/biom14020162)
Supplement: Supplementary file 1 [file biomolecules-14-00162-s001.zip]

Archive with 2 entries (2 files):
- biomolecules-2776092-supplementary Figure S1.pdf
- biomolecules-2776092-supplementary Figure S2.pdf
